# Supplementary material for: ﻿Molecular, morphological, and morphometric evidence reveal a new, critically endangered rattlepod (Crotalaria, Fabaceae/Leguminosae, Papilionoideae) from tropical China
Source: PhytoKeys. 2024 Jun 11;242:333–48. doi: 10.3897/phytokeys.242.122407 (PMC11188087; doi:10.3897/phytokeys.242.122407)
Supplement: XML Treatment for Crotalaria menglaensis [file phytokeys.242.122407-treatment1.xml]

<!DOCTYPE tp:taxon-treatment
  PUBLIC "-//TaxonX//DTD Taxonomic Treatment Publishing DTD v0 20100105//EN" "tax-treatment-NSO.dtd">
<tp:taxon-treatment xmlns:tp="http://www.plazi.org/taxpub"><tp:treatment-meta><kwd-group><label>Taxon classification</label><kwd>
                <named-content content-type="kingdom">Plantae</named-content>
              </kwd><kwd>
                <named-content content-type="order">Fabales</named-content>
              </kwd><kwd>
                <named-content content-type="family">Fabaceae</named-content>
              </kwd></kwd-group><mixed-citation publication-type="journal"><person-group><name><surname>Rather</surname><given-names>Shabir A.</given-names></name><name><surname>Radbouchoom</surname><given-names>Sirilak</given-names></name><name><surname>Wang</surname><given-names>Kaikai</given-names></name><name><surname>Xiao</surname><given-names>Yunxue</given-names></name><name><surname>Liu</surname><given-names>Hongmei</given-names></name><name><surname>Schneider</surname><given-names>Harald</given-names></name></person-group><article-title>﻿Molecular, morphological, and morphometric evidence reveal a new, critically endangered rattlepod (<italic><tp:taxon-name><tp:taxon-name-part taxon-name-part-type="genus" reg="Crotalaria">Crotalaria</tp:taxon-name-part></tp:taxon-name></italic>, <tp:taxon-name><tp:taxon-name-part taxon-name-part-type="family">Fabaceae</tp:taxon-name-part></tp:taxon-name>/<tp:taxon-name><tp:taxon-name-part taxon-name-part-type="family">Leguminosae</tp:taxon-name-part></tp:taxon-name>, <tp:taxon-name><tp:taxon-name-part taxon-name-part-type="subfamily">Papilionoideae</tp:taxon-name-part></tp:taxon-name>) from tropical China</article-title><source>PhytoKeys</source><day>11</day><month>06</month><year>2024</year><volume>242</volume><fpage>333</fpage><lpage>348</lpage><pub-id pub-id-type="doi">10.3897/phytokeys.242.122407</pub-id></mixed-citation></tp:treatment-meta><tp:nomenclature><label>﻿</label><tp:taxon-name>
              <object-id xmlns:xlink="http://www.w3.org/1999/xlink" content-type="arpha" xlink:type="simple">9C06759F-2FE8-581B-9FBA-ADED8DAAA956</object-id>
              <tp:taxon-name-part taxon-name-part-type="genus" reg="Crotalaria">Crotalaria</tp:taxon-name-part>
              <tp:taxon-name-part taxon-name-part-type="species" reg="menglaensis">menglaensis</tp:taxon-name-part>
              <object-id xmlns:xlink="http://www.w3.org/1999/xlink" content-type="ipni" xlink:type="simple">urn:lsid:ipni.org:names:77343398-1</object-id>
            </tp:taxon-name><tp:taxon-authority>S.A. Rather</tp:taxon-authority><tp:taxon-status xmlns:xlink="http://www.w3.org/1999/xlink" xlink:type="simple">sp. nov.</tp:taxon-status><xref ref-type="fig" rid="F4">Fig. 4</xref></tp:nomenclature><tp:treatment-sec sec-type="material" id="SECID0ESYAG"><title>Type.</title><p>China. Yunnan: Xishuangbanna Dai Autonomous Prefecture, Mengla County, Mengpengzhen., <named-content xmlns:xlink="http://www.w3.org/1999/xlink" content-type="dwc:verbatimCoordinates" xlink:type="simple"><named-content content-type="geo-json" specific-use="{&#34;type&#34;:&#34;Point&#34;,&#34;coordinates&#34;:[101.308747,21.449283]}" id="NCID0E2YAG" xlink:type="simple">21°26'57.42"N, 101°18' 31.49"E</named-content></named-content>, alt. 577 m, 23 November 2022, SAR 202305 (holotype <abbrev xmlns:xlink="http://www.w3.org/1999/xlink" xlink:title="Herbarium of Xishuangbanna Tropical Botanical Garden, Chinese Academy of Sciences" id="ABBRID0EAZAG" xlink:type="simple">HITBC</abbrev>! isotypes KIB! PE! DUH! CAL!).</p></tp:treatment-sec><tp:treatment-sec sec-type="diagnosis" id="SECID0EEZAG"><title>Diagnosis.</title><p>The new species is similar to two sympatrically occurring species, <italic><tp:taxon-name><tp:taxon-name-part taxon-name-part-type="genus" reg="Crotalaria">C.</tp:taxon-name-part><tp:taxon-name-part taxon-name-part-type="species" reg="incana">incana</tp:taxon-name-part></tp:taxon-name></italic> L. and <italic><tp:taxon-name><tp:taxon-name-part taxon-name-part-type="genus" reg="Crotalaria">C.</tp:taxon-name-part><tp:taxon-name-part taxon-name-part-type="species" reg="bracteata">bracteata</tp:taxon-name-part></tp:taxon-name></italic> Roxb. ex DC. However, <italic><tp:taxon-name><tp:taxon-name-part taxon-name-part-type="genus" reg="Crotalaria">C.</tp:taxon-name-part><tp:taxon-name-part taxon-name-part-type="species" reg="menglaensis">menglaensis</tp:taxon-name-part></tp:taxon-name></italic> S.A.Rather differs from the former and latter in its height, 0.5 m (<italic>vs</italic> 1 <italic>vs</italic> 60–1.20); stem surface, pubescent with white hairs (<italic>vs</italic> pubescent brownish <italic>vs</italic> densely brownish yellow); bract surface, pilose (<italic>vs</italic> glabrous <italic>vs</italic> glabrous); leaflet shape, ovate to oblanceolate (<italic>vs</italic> elliptic obovate, or suborbicular <italic>vs</italic> narrowly elliptic) ; leaflet surface, pubescent (<italic>vs</italic> glabrous <italic>vs</italic> sparsely pilose); standard shape, obovate-orbicular (<italic>vs</italic> elliptic <italic>vs</italic> oblong); planar callosities (<italic>vs</italic> ridge <italic>vs</italic> ridge); keel shape, angled (<italic>vs</italic> subangled <italic>vs</italic> subangled); keel beak, straight (<italic>vs</italic> spirally twisted up to 90° <italic>vs</italic> slightly incurved); pod shape, elliptic to oblong (<italic>vs</italic> fusiform <italic>vs</italic> ellipsoid-fusiform); and pod indumentum tomentose (<italic>vs</italic> rusty pilose <italic>vs</italic> densely rusty pubescent).</p><fig id="F4" position="float" orientation="portrait"><object-id xmlns:xlink="http://www.w3.org/1999/xlink" content-type="doi" xlink:type="simple">10.3897/phytokeys.242.122407.figure4</object-id><object-id xmlns:xlink="http://www.w3.org/1999/xlink" content-type="arpha" xlink:type="simple">7D0633C5-1468-5E85-8A0D-A2CAF160F5C6</object-id><label>Figure 4.</label><caption><p><italic><tp:taxon-name><tp:taxon-name-part taxon-name-part-type="genus" reg="Crotalaria">Crotalaria</tp:taxon-name-part><tp:taxon-name-part taxon-name-part-type="species" reg="menglaensis">menglaensis</tp:taxon-name-part></tp:taxon-name></italic> S.A.Rather <bold>A</bold> habit <bold>B</bold> plant twigs with leaves and flowers <bold>C</bold> inflorescence with flowers <bold>D</bold> inflorescences with flowers and fruits <bold>E</bold> flower in dorsal, lateral, and ventral views <bold>F</bold> calyx showing the dorsal and ventral surfaces <bold>G</bold> standard adaxial surface <bold>H</bold> standard abaxial surface with paired planar callosity pairs at the base with white silky pubescence <bold>I</bold> wing petals with prominent cavae and a distinct claw <bold>J</bold> adaxial and abaxial surfaces of keel petals, beak not twisted, pubescence along the margins from the middle to the base of the keel petal <bold>K</bold> anthers monodelphous, 10 dimorphic anthers (common to all the species within the genus) <bold>L</bold> gynoecium showing the ovary, style, and stigma <bold>M</bold> pod in ventral, dorsal, and lateral views <bold>N</bold> pod splitted longitudinally with young seeds.</p></caption><graphic xmlns:xlink="http://www.w3.org/1999/xlink" xlink:href="phytokeys-242-333_article-122407__-g004.jpg" position="float" orientation="portrait" xlink:type="simple" id="oo_1066592.jpg"><uri content-type="original_file" xlink:type="simple">https://binary.pensoft.net/fig/1066592</uri></graphic></fig></tp:treatment-sec><tp:treatment-sec sec-type="description" id="SECID0EL4AG"><title>Description.</title><p>Stiff and erect herbs, ca. 0.5 m tall. Stems terete and densely pubescent. Stipules acicular. Leaves trifoliolate, alternate, petiole up to 30 mm long, lamina ovate to oblanceolate, 30–80 × 21–31 mm, terminal leaflet larger than the lateral ones, attenuated at the base, acute at apex, margin entire with puberulent indumentum, adaxial surface glabrescent, abaxial surface pubescent. Inflorescence a terminal or axillary raceme, a terminal raceme 80–120 mm bearing up to 12 flowers, and an axillary raceme 110–170 mm bearing up to 47 florets. Flower 10–11.9 × 3.3–4 mm. Bract lanceolate, 1.2–2 × 0. 6–0.7 mm covered with white pilose hairs inserted at the base of a pedicel. Pedicel ca. 4.7 mm, pubescent, reflexed downwards; bracteole ovate to obovate with an asymmetric base, 2.7–3.1 × 1.6–1.8 mm, hirsute, margin entire. Calyx 5-lobed, calyx tube ca. 2.4 × 2.9 mm, oblong-lanceolate, 2.2–2.9 × 0.4–0.71 mm, apex attenuate, densely ciliate along margins. Corolla primrose or strongly pale yellow, exserted beyond calyx, obovate-orbicular, ca. 8.8 × 7.4 mm, claw ca. 1.4 mm, with paired planar callosites at the base, ca. 0.6–0. 7 × 0. 7–0.8 mm; wing petals 7.1–7.3 × 2.3–2.9 mm, claw 1.52–1.84 × 6.3–0.77 mm, cavae 4.2–4.4 mm; keel angled, curvature below the middle, claw 3.4–3.6 × 1.2–1.4 mm, glabrous, beak straight. Staminal sheath 7.8 mm; filaments free, glabrous, shorter filament 3.7–6.7 mm, longer filament 7.7–8.0 mm; anthers dimorphic, basifixed ones longer, ensiform, ca. 1.2–1.5 mm, dorsifixed ones shorter, orbicular ca. 0.5–0.6 mm. Ovary sessile, linear, ca. 3.3 × 1.5 mm, inflated, style 8.2 mm long, geniculate, trichomes in a single row; stigma brush-like and contracted, ca. 0. 21 mm long, hairy. Pods elliptic to oblong, 14.2–15 × 6–7.7 mm, tomentose, with persistent style. Seeds 2.2–2.5 × 0.9–1.2 mm, bright citrine, smooth and glossy.</p></tp:treatment-sec><tp:treatment-sec sec-type="phenology" id="SECID0EQ4AG"><title>Phenology.</title><p>The plants were observed to bear flowers and fruits from October to January.</p></tp:treatment-sec><tp:treatment-sec sec-type="etymology" id="SECID0EV4AG"><title>Etymology.</title><p>The specific epithet of the new species “<italic>menglaensis</italic>” is derived from the type locality of this species.</p></tp:treatment-sec><tp:treatment-sec sec-type="distribution" id="SECID0EF5AG"><title>Distribution and habitat.</title><p><italic><tp:taxon-name><tp:taxon-name-part taxon-name-part-type="genus" reg="Crotalaria">Crotalaria</tp:taxon-name-part><tp:taxon-name-part taxon-name-part-type="species" reg="menglaensis">menglaensis</tp:taxon-name-part></tp:taxon-name></italic> S.A. Rather is found in grasslands and exposed areas of Mengpeng, Mengla County, within the Xishuangbanna Dai Autonomous Prefecture, Yunnan, China.</p></tp:treatment-sec><tp:treatment-sec sec-type="Uses" id="SECID0EW5AG"><title>Uses.</title><p>Locals use the pods of this species as a food source. Additionally, its roots and seeds are utilized in traditional medicine to treat various digestive disorders.</p></tp:treatment-sec><tp:treatment-sec sec-type="IUCN Red List Category" id="SECID0E25AG"><title>IUCN Red List Category.</title><p>This species is exclusively documented in a single location where clustered populations of fewer than 100 mature individuals have been observed. Its habitat is adjacent to roads and agricultural land and is consistently affected by anthropogenic activities such as grazing, deforestation, cultivation, and landscape management. The potential degradation of its natural habitat and restricted geographical range significantly threatens its survival. Therefore, according to the <xref ref-type="bibr" rid="B17">IUCN Standards and Petitions Committee (2019)</xref>, this species should be considered critically endangered under criteria A4, B2a, C2a, and D1. These criteria denote species facing a very high risk of extinction in the wild.</p></tp:treatment-sec><tp:treatment-sec sec-type="material" id="SECID0EF6AG"><title>Additional specimens examined</title><p><bold>(paratypes). China, Yunnan</bold>. Mengla, in forest, alt. 1600 m, 12 June 2012, <italic>Y.M. Shi &amp; W.S. Chen 254655</italic> (KUN). Xishuangbanna, Mengla, in the forest, 1650 m, 16 July 2014, <italic>Y.M. Shui &amp; W.S. Chen 245266</italic> (KUN). Xishuangbanna, Mengla, in the forest, 1450 m, 14 August 2016, <italic>Z.Y Wen &amp; Z.A Wang 524694</italic> (KUN). Hekou, on forest edges, 1459 m, 25 November 2005, <italic>Z.Y. Chang et al. 162458</italic> (KUN). Xishuangbanna, Mengla, in grasslands, 1200 m, 3 August 2007, <italic>Z. Y. Chang 445123</italic> (KUN). Xishuangbanna, Mengla, 1180 m, 25 August 2010, <italic>Z.Y. Chiang 2005387</italic> (<abbrev xmlns:xlink="http://www.w3.org/1999/xlink" xlink:title="Herbarium of Xishuangbanna Tropical Botanical Garden, Chinese Academy of Sciences" id="ABBRID0EZ6AG" xlink:type="simple">HITBC</abbrev>).</p></tp:treatment-sec><ref-list><ref id="B17"><mixed-citation xmlns:xlink="http://www.w3.org/1999/xlink" xlink:type="simple">IUCN Standards and Petitions Committee (<year>2019</year>) Guidelines for Using the IUCN Red List Categories and Criteria. Version 15. <ext-link xlink:href="https://www.iucnredlist.org/resources/redlistguidelines" ext-link-type="uri" xlink:type="simple">https://www.iucnredlist.org/resources/redlistguidelines</ext-link> [accessed 05.01.2024]</mixed-citation></ref></ref-list></tp:taxon-treatment>
